# Supplementary material for: Regulated Iron Siderophore Production of the Halophilic Archaeon Haloferax volcanii
Source: Biomolecules. 2020 Jul 17;10(7):1072. doi: 10.3390/biom10071072 (PMC7407949; doi:10.3390/biom10071072)
Supplement: Supplementary file 1 [file biomolecules-10-01072-s001.zip]

Archive with 1 entries (1 files):
- biomolecules-819158-supplementary.pdf
